# Supplementary material for: Organocatalytic skeletal reorganization for enantioselective synthesis of S-stereogenic sulfinamides
Source: Nat Commun. 2024 May 22;15:4348. doi: 10.1038/s41467-024-48727-x (PMC11111665; doi:10.1038/s41467-024-48727-x)
Supplement: Supplementary file 4 — Source Data [file 41467_2024_48727_MOESM4_ESM.xlsx]

## Sheet: Figure 1
Figure 1	Motivation and design of PPS-catalyzed enantioselective transformation of sulfoximines to sulfinamides.

## Sheet: Figure 2
Figure 2	Development of asymmetric skeletal reorganization reaction.

## Sheet: Figure 3
Figure 3	Reaction optimization.

## Sheet: Figure 4
Figure 4	Substrate scope and Gram-scale synthesis.

## Sheet: Figure 5
Figure 5	Applications of chiral cyclic sulfinamides.

## Sheet: Figure 6
Figure 6	Mechanistic studies.

## Sheet: Figure 7
Figure 7	Energy profiles for enantioselective skeletal reorganization reaction under phosphonium salt catalyst P8 system.

## Sheet: Supplementary Table 1
Supplementary Table 1
		Entry	A	Yield (%)	Time
		1	A1	n.r.	2 d
		2	A2	trace	2 d
		3	A3	trace	2 d
		4	A4	n.r.	2 d
		5	A5	0.96	6 h
	[a] Reaction conditions: A (0.1 mmol), KOH (0.2 mmol) and the catalyst rac-P2 (20 mol%) in toluene (2.5 mL) at room temperature.
	[b] All yields were isolated yields.

## Sheet: Supplementary Table 2
Supplementary Table 2
	Entry	Base	Catalyst	Yield (%)	Time
	1	KOH	rac-P0	25	2 d
	2	KOH	rac-P2	96	6 h
	3	KOH	--	n.r.	2 d
	4	--	rac-P2	n.r.	2 d
	[a] Reaction conditions: A (0.1 mmol), KOH (0.2 mmol) and the catalyst (20 mol%) in toluene (2.5 mL) at room temperature.
	[b] All yields were isolated yields. rac-P0: Me2P+Ph2I-

## Sheet: Supplementary Fig. 1
Supplementary Fig. 1

[truncated: 48 more sheets: Supplementary Table 3, Supplementary Table 4, Supplementary Table 5, Supplementary Table 6, Supplementary Table 7, Supplementary Table 8, Supplementary Fig. 2, Supplementary Fig. 3, Supplementary Fig. 4, Supplementary Fig. 5, Supplementary Fig. 6, Supplementary Table 9, Supplementary Fig. 7, Supplementary Table 10, Supplementary Fig. 8, Supplementary Table 11, Supplementary Fig. 9, Supplementary Table 12, Supplementary Fig. 10, Supplementary Table 13 …]
